# Supplementary material for: A Hadal Streptomyces-Derived Echinocandin Acylase Discovered through the Prioritization of Protein Families
Source: Mar Drugs. 2024 May 7;22(5):212. doi: 10.3390/md22050212 (PMC11122479; doi:10.3390/md22050212)
Supplement: Supplementary file 1 [file marinedrugs-22-00212-s001.zip]

Archive with 1 entries (1 files):
- marinedrugs-2973390-supplementary.pdf
